# Supplementary material for: A coupled recreational anglers’ decision and fish population dynamics model
Source: PLoS One. 2018 Oct 31;13(10):e0206537. doi: 10.1371/journal.pone.0206537 (PMC6209354; doi:10.1371/journal.pone.0206537)
Supplement: S1 Table — (XLSX) [file pone.0206537.s001.xlsx]

## Sheet: Red Drum Spring CPUE
Supporting information for Fujiwara et al. (2018) A coupled recreational anglers’ decision and fish population dynamics model. Plos One.
Red drum spring CPUE
Year	Galveston Bay	Matagorda Bay	San Antonio Bay	Aransas Bay	Corpus Christi Bay	Upper Laguna Madre	Lower Laguna Madre
1982	0.855093	0.501603	0.352366	0.412254	0.510201	0.302805	1.00814
1983	0.867607	0.639752	0.656438	0.48972	0.386515	0.219193	0.77035
1984	0.925006	0.118811	0.158361	0.302973	0.846285	0.323298	0.654897
1985	0.629277	0.206484	0.153226	0.39377	0.5498	0.34207	0.618736
1986	1.34469	0.843216	0.628807	0.559781	0.703051	0.289224	0.944713
1987	0.552506	0.847772	0.666873	0.660532	0.616809	0.430734	1.09571
1988	0.665543	0.728761	1.11184	0.499102	0.568806	0.55559	1.163
1989	0.659867	0.58303	0.718456	0.700121	0.518507	0.355336	0.912652
1990	0.531238	0.378594	0.324507	0.475688	1.01852	0.234814	0.813726
1991	0.257452	0.265038	0.289582	0.451688	0.920787	0.342636	1.1618
1992	1.20254	1.29559	1.31116	1.59281	1.15737	0.716566	1.46062
1993	1.11398	0.849384	1.56066	1.22321	1.10199	0.633349	1.28099
1994	0.458434	0.573662	1.3385	1.19246	0.55125	0.765078	1.86717
1995	0.67364	0.919152	1.44865	0.816543	0.587392	0.396133	0.89737
1996	1.42953	1.12471	1.99864	2.13507	1.45346	0.544597	0.67559
1997	1.43047	0.644907	1.04772	1.64776	1.3196	0.359728	1.21263
1998	1.27039	1.28013	1.14937	1.30033	1.21605	0.8616	1.02834
1999	0.965767	0.486813	0.853936	0.903281	0.653007	0.56415	0.81533
2000	0.574769	0.509921	0.578155	1.03708	0.759519	0.547778	0.647262
2001	1.20787	0.700234	0.474147	0.992966	1.28401	0.755281	0.78913
2002	1.22921	0.70114	1.04696	1.15214	0.789691	0.476171	0.746396
2003	1.32783	1.00051	1.27737	0.945301	1.43837	0.381337	1.32788
2004	0.654523	0.994029	1.05363	1.39272	1.41719	0.689127	1.62451
2005	0.731503	0.732993	1.09356	1.06824	1.30675	0.88222	1.13315
2006	0.555514	0.566281	1.61141	1.04088	0.594176	0.829512	1.25579
2007	1.44637	0.71468	1.61351	1.31387	0.885141	0.497013	1.51143
2008	1.33249	0.760757	1.25763	0.815238	0.84513	0.574597	1.07904
2009	1.57371	0.609945	1.64456	1.33583	0.861939	0.737384	0.795738
2010	1.73095	0.431431	1.00011	0.596312	0.94029	0.581319	1.05801
2011	1.82819	0.518171	0.580197	0.767138	0.775133	0.680348	0.734187
2012	1.95355	0.779866	1.04139	0.972146	1.1547	0.598817	0.785693
2013	1.35075	0.794064	1.0681	0.76461	0.455293	0.90015	0.627357
2014	2.04071	0.518221	1.14265	0.718267	0.817561	0.522384	0.890769
2015	0.972606	1.09872	0.907939	0.581203	0.857881	0.809837	0.964386
2016	1.27461	0.362125	0.938722	0.746595	0.607469	1.03618	1.15882

## Sheet: Red Drum Fall CPUE
Supporting information for Fujiwara et al. (2018) A coupled recreational anglers’ decision and fish population dynamics model. Plos One.
Red drum fall CPUE
Year	Galveston Bay	Matagorda Bay	San Antonio Bay	Aransas Bay	Corpus Christi Bay	Upper Laguna Madre	Lower Laguna Madre
1982	0.633547	0.613267	0.475209	0.437664	0.254888	0.231142	0.480204
1983	0.627471	0.494127	0.61039	0.396881	0.328257	0.185752	0.689289
1984	0.843686	0.41245	0.57813	0.540969	0.803027	0.686883	0.6836
1985	0.901664	0.776525	1.2406	0.841831	0.713511	0.334143	0.906623
1986	0.729836	0.756461	1.16459	0.884443	0.465247	0.403666	0.907679
1987	0.510221	0.76458	1.04231	0.61461	0.402765	0.313517	1.43313
1988	0.779862	0.830501	1.14108	0.84105	0.505786	0.273621	1.3301
1989	0.607546	0.3863	1.08795	0.688735	0.565682	0.31113	1.05382
1990	0.319121	0.444622	1.0632	0.969783	0.841808	0.664412	0.989898
1991	0.430931	0.590932	1.31247	0.935957	1.47021	0.558311	1.53994
1992	0.681835	0.779929	1.4154	1.38348	0.969154	0.700864	1.33492
1993	0.453223	0.862272	1.57277	1.66829	0.954489	0.69891	1.38134
1994	0.535318	0.584907	0.953977	0.947348	0.614835	0.437407	1.1655
1995	0.4574	0.504611	0.654678	0.86309	0.590113	0.308251	0.890489
1996	0.54612	0.702579	1.00432	1.09917	0.49632	0.509598	0.986517
1997	0.889611	1.01451	0.975438	1.52573	0.848764	0.758574	1.61788
1998	0.58605	1.11007	1.5436	1.38041	0.62062	0.467654	1.27639
1999	0.554503	0.400324	1.01787	1.31263	0.658996	0.485702	1.058
2000	0.862251	0.48091	1.15122	1.04136	1.12729	0.738306	1.44106
2001	0.969286	0.722686	1.28789	0.811745	0.685914	0.483538	0.885548
2002	1.08656	1.00867	1.41246	1.51532	0.881837	0.443189	1.30115
2003	0.585679	1.01656	1.32777	1.4518	0.782251	0.578397	1.49012
2004	0.359237	0.815027	1.34223	1.25813	0.70449	0.877535	1.6965
2005	0.610332	0.804692	1.30862	1.19615	0.789929	0.783011	1.27985
2006	0.993293	0.499265	1.69614	1.01086	0.629808	0.441685	1.2872
2007	0.786423	0.509106	1.11233	1.23874	1.06894	0.848664	1.69569
2008	1.01103	0.499127	0.70297	0.741026	0.51116	0.53288	1.28644
2009	0.616433	0.322514	1.43838	1.0109	0.640707	0.504138	0.932464
2010	0.856901	0.557686	1.23438	0.908459	1.14803	0.979248	1.39225
2011	0.811985	0.579365	2.53156	0.95012	0.929012	0.515477	0.843071
2012	0.376859	1.02955	1.19668	0.776124	0.82614	0.548826	1.18018
2013	0.569979	0.568402	1.03491	0.535836	0.697205	0.408754	0.712346
2014	0.773306	0.394377	1.01882	0.813301	0.651532	0.578619	0.773967
2015	0.648971	0.792702	0.746427	0.964735	1.13586	0.697741	1.00763
2016	0.672998	0.622358	1.05906	0.671874	0.486404	0.519076	1.08352

## Sheet: Spotted seatrout Spring CPUE
Supporting information for Fujiwara et al. (2018) A coupled recreational anglers’ decision and fish population dynamics model. Plos One.
Spotted seatrout spring CPUE
Year	Galveston Bay	Matagorda Bay	San Antonio Bay	Aransas Bay	Corpus Christi Bay	Upper Laguna Madre	Lower Laguna Madre
1982	0.426627	0.507171	0.783093	0.708034	0.815915	0.806399	2.48004
1983	0.437699	0.655903	0.767121	0.636101	0.648762	0.669015	1.30118
1984	0.324813	0.263485	0.293694	0.232466	0.234866	0.0253839	0.696022
1985	0.546575	0.334976	0.317176	0.360478	0.39462	0.13988	1.40136
1986	0.549083	0.498206	0.423354	0.426991	1.00569	0.434247	1.54328
1987	0.606646	0.433335	0.386183	0.527537	0.955456	0.389106	1.94475
1988	0.674377	0.526429	0.496033	0.511975	0.815996	0.400053	1.59375
1989	0.550706	0.516669	0.621613	0.588785	0.759876	0.404925	1.07864
1990	0.48818	0.25842	0.556822	0.516299	1.09944	0.211691	1.33698
1991	0.504482	0.361454	0.786476	0.967551	0.950638	0.555806	1.93645
1992	0.679366	0.45403	0.386087	0.668222	1.30335	0.602001	1.8853
1993	0.516974	0.635951	0.654867	0.591937	1.05691	0.514134	1.96607
1994	0.692255	0.690161	0.763388	0.912682	0.963886	0.827691	1.90295
1995	0.73435	0.397265	0.957633	0.645203	0.945098	0.627876	1.03138
1996	0.679963	0.612156	1.35259	0.982369	0.835834	0.511096	1.32748
1997	0.888217	0.839315	1.2267	0.930865	1.1812	0.7339	1.39759
1998	0.977182	0.896021	1.84495	1.03672	1.00277	0.728484	0.930224
1999	0.811395	0.838406	1.1606	1.00371	0.89574	0.899315	1.17421
2000	0.862383	0.724852	1.31102	1.09269	0.628745	0.791456	0.908153
2001	1.20404	0.955376	0.818944	1.16301	0.72105	0.851571	1.51344
2002	0.988773	0.648734	1.28155	1.12311	1.05671	0.557095	0.878424
2003	0.98641	0.866004	1.50752	0.937581	1.07648	0.66068	1.1471
2004	0.680802	0.943122	0.906604	1.12544	1.04255	0.880518	1.0753
2005	0.84644	0.833604	1.16793	0.764825	0.862249	0.849562	1.0956
2006	0.613396	0.827933	0.939323	0.627245	1.08466	0.831914	0.76478
2007	1.43489	0.762362	0.698119	0.938979	0.884285	0.652682	1.34952
2008	0.899245	0.594566	0.810438	0.629295	0.805975	0.687271	1.19331
2009	0.690007	0.529024	0.69173	0.439661	0.773063	0.682152	1.0679
2010	0.678894	0.855824	0.802018	0.446169	0.834858	0.688095	0.854267
2011	0.930849	0.893929	0.983676	0.850719	0.808914	1.29819	1.23456
2012	0.875344	0.685144	1.15091	0.511406	1.0224	1.03482	1.21143
2013	0.785317	0.548989	1.41959	0.686366	1.04071	0.927033	1.51208
2014	1.0353	0.514485	1.06186	0.884403	1.03023	1.08434	1.22167
2015	1.22109	0.388686	0.859105	0.487761	1.09678	1.43246	1.49983
2016	1.15311	0.684171	1.47507	0.73978	1.34463	1.39087	1.59401

## Sheet: Spotted seatrout Fall CPUE
Supporting information for Fujiwara et al. (2018) A coupled recreational anglers’ decision and fish population dynamics model. Plos One.
Spotted seatrout fall CPUE
Year	Galveston Bay	Matagorda Bay	San Antonio Bay	Aransas Bay	Corpus Christi Bay	Upper Laguna Madre	Lower Laguna Madre
1982	0.324902	0.290396	0.359837	0.223411	0.224653	0.37193	0.53437
1983	0.281118	0.306839	0.466088	0.228583	0.324764	0.239478	0.626688
1984	0.426266	0.157789	0.194984	0.0976684	0.162234	0.0764174	0.4359
1985	0.337711	0.358159	0.177632	0.166138	0.389131	0.170912	0.622141
1986	0.353126	0.501861	0.389147	0.291331	0.413425	0.283791	0.958352
1987	0.229667	0.426726	0.274955	0.306534	0.525548	0.184	0.702675
1988	0.544818	0.250414	0.377046	0.263047	0.439582	0.216716	0.752676
1989	0.283364	0.198783	0.361668	0.306123	0.431306	0.124278	0.579076
1990	0.173282	0.15245	0.226314	0.305408	0.480107	0.0978626	0.479614
1991	0.156856	0.464954	0.416073	0.270044	0.654643	0.366593	0.800653
1992	0.323415	0.404331	0.332842	0.384365	0.587695	0.534539	0.829794
1993	0.289325	0.29472	0.354731	0.320412	0.846387	0.448384	0.635609
1994	0.356641	0.251497	0.44539	0.441781	0.586695	0.528777	0.625413
1995	0.389029	0.288441	0.491312	0.442925	0.439138	0.405405	0.545187
1996	0.603138	0.322173	0.710812	0.67246	0.34765	0.623277	0.439043
1997	0.682912	0.257577	0.645033	0.522259	0.383554	0.361808	0.416338
1998	0.783938	0.494236	0.562072	0.614469	0.338554	0.399832	0.616988
1999	0.510167	0.278346	0.326223	0.487258	0.428969	0.386148	0.667987
2000	0.448354	0.413358	0.450008	0.362997	0.262065	0.269604	0.564339
2001	0.44689	0.418305	0.587746	0.710771	0.386864	0.471836	0.727173
2002	0.47559	0.434078	0.49346	0.555182	0.676005	0.346202	0.554494
2003	0.406446	0.439735	0.509857	0.449644	0.30966	0.503713	0.445605
2004	0.597792	0.36783	0.710123	0.629731	0.502238	0.448238	0.573869
2005	0.492889	0.306337	0.464567	0.375113	0.40031	0.329352	0.368986
2006	0.514114	0.269088	0.48802	0.306026	0.407898	0.288622	0.357625
2007	0.485118	0.369571	0.488377	0.412218	0.410034	0.619286	0.904344
2008	0.750388	0.197312	0.314693	0.221496	0.266258	0.26481	0.967805
2009	0.552554	0.213769	0.358815	0.212421	0.210011	0.176284	0.462228
2010	0.398814	0.385279	0.525793	0.294576	0.435641	0.413646	0.760437
2011	0.378519	0.271263	0.536808	0.275995	0.46765	0.419629	0.655373
2012	0.403017	0.318746	0.373561	0.297059	0.464076	0.279622	0.633273
2013	0.48121	0.228677	0.408195	0.276188	0.390878	0.327203	0.437547
2014	0.467885	0.300836	0.463185	0.335999	0.424337	0.527425	0.714649
2015	0.32982	0.199635	0.446049	0.318957	0.427022	0.321871	0.678926
2016	0.246723	0.258897	0.504879	0.21819	0.488095	0.255842	0.59869
